# Supplementary material for: ANO1 amplification and expression in HNSCC with a high propensity for future distant metastasis and its functions in HNSCC cell lines
Source: Br J Cancer. 2010 Jul 27;103(5):715–26. doi: 10.1038/sj.bjc.6605823 (PMC2938263; doi:10.1038/sj.bjc.6605823)
Supplement: Supplementary Table S1 [file 6605823x2.xls]

## Sheet: a) cox univ SNP 11q13
		SUPPLEMENTARY TABLE 1a
snp id	logrank test p-value	Relative Risk of Metastasis	chromosome	chromosomal location (bp)	gene symbol	entrez gene id	genome build
rs9651738	0.00280502	3.60912	11	70038072	SHANK2	22941	36.2
rs4980690	0.00621537	3.62957	11	69301845	FGF4	2249	36.2
rs7929885	0.00775931	4.34668	11	69561617	ANO1	55107	36.2
rs579298	0.00892981	2.81589	11	70004953	SHANK2	22941	36.2
rs10897613	0.00909606	3.97152	11	70512379	LOC650708	650708	36.2
rs2000605	0.0101363	4.00974	11	70031496	SHANK2	22941	36.2
rs573795	0.0101844	4.15141	11	70020065	SHANK2	22941	36.2
rs687660	0.0105359	4.24486	11	69789180	PPFIA1	8500	36.2
rs948195	0.0107301	3.23895	11	70101954	SHANK2	22941	36.2
rs1792254	0.0108225	3.34108	11	70772029	FLJ42102	399923	36.2
rs624765	0.0108985	4.16208	11	69826722	PPFIA1	8500	36.2
rs7120230	0.012061	2.38571	11	70617976	LOC650708	650708	36.2
rs6606651	0.0128145	3.03834	11	69207473	ORAOV1	220064	36.2
rs592412	0.0133312	4.07158	11	69139375	CCND1	595	36.2
rs3017478	0.0135134	3.53913	11	70375682	C11orf76	220070	36.2
rs4980700	0.0137272	2.77341	11	69328598	FGF3	2248	36.2
rs12418125	0.0137898	2.57675	11	69577147	ANO1	55107	36.2
rs4077321	0.0138017	2.90588	11	70444202	C11orf76	220070	36.2
rs4616067	0.0138209	3.75929	11	69265903	FGF4	2249	36.2
rs6598087	0.015489	2.74177	11	69381718	FGF3	2248	36.2
rs7103884	0.0160652	1.92258	11	69372742	FGF3	2248	36.2
rs3781659	0.0161639	4.94083	11	69680534	ANO1	55107	36.2
rs481845	0.0162667	4.07359	11	69711231	ANO1	55107	36.2
rs4506683	0.0167422	4.3345	11	70583721	LOC650708	650708	36.2
rs11604398	0.0169226	3.06856	11	70547169	LOC650708	650708	36.2
rs12365708	0.0171524	1.89097	11	68269119	MTL5	9633	36.2
rs10796848	0.0172459	1.99914	11	69311550	FGF4	2249	36.2
cnvi0005215	0.0175644	1.82972	11	69211797	ORAOV1		36
rs546502	0.0186274	3.10927	11	69796137	PPFIA1	8500	36.2
rs3781661	0.0192993	3.18449	11	69677281	ANO1	55107	36.2
rs7940681	0.0194236	1.49875	11	69509350	ANO1	55107	36.2
rs3020098	0.0194569	2.51621	11	70424796	C11orf76	220070	36.2
rs3019846	0.019847	2.8682	11	70330115	C11orf76	220070	36.2
rs948192	0.0202567	2.35193	11	70117012	SHANK2	22941	36.2
rs7950402	0.0203134	3.11556	11	69411832	FGF3	2248	36.2
rs11235420	0.0208453	2.50461	11	69671222	ANO1	55107	36.2
rs3740629	0.021091	3.61205	11	68100169	SAPS3	55291	36.2
rs7479857	0.0212479	2.88722	11	69358868	FGF3	2248	36.2
rs6591350	0.021507	2.98199	11	68225246	MTL5	9633	36.2
rs733224	0.021651	2.61444	11	69515399	ANO1	55107	36.2
rs875108	0.0217696	2.33125	11	69682343	ANO1	55107	36.2
rs731053	0.0227345	2.29282	11	70723185	FLJ42102	399923	36.2
rs11236503	0.0230005	5.07404	11	70042238	SHANK2	22941	36.2
rs569732	0.0233487	4.62521	11	69931234	CTTN	2017	36.2
rs873860	0.0237392	2.61082	11	69619434	ANO1	55107	36.2
rs1940238	0.0247439	2.735	11	69601186	ANO1	55107	36.2
rs4930243	0.0249984	4.02373	11	68256450	MTL5	9633	36.2
rs2016495	0.0250315	2.73098	11	70323569	C11orf76	220070	36.2
rs4980757	0.0253303	2.01428	11	69576888	ANO1	55107	36.2
rs28734809	0.0259112	1.93745	11	69414226	FGF3	2248	36.2
rs4304805	0.026569	3.71656	11	70562817	LOC650708	650708	36.2
rs2919732	0.0267483	2.92595	11	70610592	LOC650708	650708	36.2
rs11236611	0.0267585	3.58159	11	70077507	SHANK2	22941	36.2
rs7941869	0.0267759	2.29519	11	70369724	C11orf76	220070	36.2
rs6592864	0.0268608	1.77616	11	70436771	C11orf76	220070	36.2
rs7937478	0.0287332	2.36866	11	70070547	SHANK2	22941	36.2
rs755016	0.0294755	2.21171	11	69630210	ANO1	55107	36.2
rs3740643	0.0300044	2.78636	11	68991217	LOC390218	390218	36.2
rs6894	0.0301032	3.45347	11	69960277	CTTN	2017	36.2
rs10898847	0.0303195	3.72298	11	69723570	FADD	8772	36.2
rs2015997	0.0305401	3.27978	11	70341866	C11orf76	220070	36.2
rs4945026	0.0321332	3.45405	11	70520567	LOC650708	650708	36.2
rs930585	0.0322132	2.78471	11	70365564	C11orf76	220070	36.2
rs657315	0.0328064	2.55786	11	69041893	CCND1	595	36.2
rs28706745	0.0330359	1.58046	11	69455257	FGF3	2248	36.2
rs7926926	0.0336865	2.19665	11	69492477	ANO1	55107	36.2
rs10898992	0.0339173	2.81281	11	69522288	ANO1		36
rs2440885	0.0351322	4.03201	11	70240934	SHANK2	22941	36.2
rs1562191	0.0353479	3.56559	11	70291411	C11orf76	220070	36.2
rs1789172	0.0358137	2.52428	11	69203773	ORAOV1	220064	36.2
rs11237497	0.0368112	2.14581	11	70314702	C11orf76	220070	36.2
rs11233373	0.036879	2.66469	11	70761385	FLJ42102	399923	36.2
rs720629	0.0369346	2.69934	11	70119917	SHANK2	22941	36.2
rs6598085	0.0370153	2.29884	11	69376467	FGF3	2248	36.2
rs4980704	0.0370261	3.22089	11	69501109	ANO1	55107	36.2
cnvi0005216	0.0376785	2.11624	11	69212799	ORAOV1		36
rs2186775	0.0376838	2.02563	11	70966737	KRTAP5-11	440051	36.2
rs4980598	0.0377074	2.24458	11	68940977	LOC390218	390218	36.2
rs2186797	0.0381244	2.50243	11	69685418	ANO1	55107	36.2
rs4515996	0.039484	3.01258	11	69597170	ANO1	55107	36.2
rs1317743	0.039487	3.13112	11	69706191	ANO1	55107	36.2
rs4980673	0.0395609	2.73552	11	69104194	CCND1	595	36.2
rs11236275	0.0408682	2.91677	11	69965089	CTTN	2017	36.2
rs1485993	0.0408867	2.29418	11	69071595	CCND1	595	36.2
rs10908200	0.0411842	1.98701	11	69246102	FGF19	9965	36.2
rs10160812	0.0416946	2.15224	11	69367147	FGF3	2248	36.2
rs10896445	0.042397	1.6419	11	68724217	MYEOV	26579	36.2
rs4980684	0.0425946	3.00062	11	69249908	FGF19	9965	36.2
cnvi0005220	0.0426673	2.20566	11	69463783	FGF3		36
rs3897660	0.043431	2.14753	11	69306312	FGF4	2249	36.2
rs4980746	0.0448466	2.14941	11	69548426	ANO1	55107	36.2
rs7105655	0.0453635	3.0681	11	69262785	FGF4	2249	36.2
rs2509141	0.0458794	3.065	11	69642173	ANO1	55107	36.2
cnvi0005217	0.0472275	2.14792	11	69214033	FGF19		36
rs7934077	0.0474044	2.34054	11	70668403	LOC650708	650708	36.2
rs682670	0.0480239	3.3476	11	69985448	SHANK2	22941	36.2
rs10897617	0.0483609	3.41185	11	70514115	LOC650708	650708	36.2
rs10737157	0.0494407	2.91318	11	69281865	FGF4	2249	36.2
rs10501399	0.0496049	2.94493	11	68979039	LOC390218	390218	36.2
rs7109643	0.0505244	2.14489	11	69872830	PPFIA1	8500	36.2
rs669873	0.0507693	2.49496	11	68985829	LOC390218	390218	36.2
rs1893085	0.0510333	1.85447	11	69647118	ANO1	55107	36.2
rs7935198	0.0513484	2.6666	11	69541776	ANO1	55107	36.2
rs4326823	0.0516551	1.55625	11	68883070	LOC390218	390218	36.2
rs10791983	0.0522913	2.50456	11	68103059	SAPS3	55291	36.2
rs644396	0.0523767	2.05338	11	69798149	PPFIA1	8500	36.2
rs3934692	0.0525348	3.16171	11	70579119	LOC650708	650708	36.2
rs713217	0.0537576	2.92259	11	69288251	FGF4	2249	36.2
rs2156464	0.0549566	1.68996	11	68183820	GAL	51083	36.2
rs2921325	0.0550602	2.39054	11	70325611	C11orf76	220070	36.2
rs6591348	0.055156	2.04342	11	68197773	GAL	51083	36.2
rs7935394	0.0554824	2.99873	11	68186263	GAL	51083	36.2
rs999124	0.055951	1.90555	11	70746443	FLJ42102	399923	36.2
rs7130932	0.056121	1.85637	11	68975891	LOC390218	390218	36.2
rs7949169	0.0563648	2.17239	11	70941026	KRTAP5-9	3846	36.2
rs603965	0.0564479	2.29834	11	69172091	CCND1	595	36.2
rs2187331	0.0571762	3.89486	11	68203000	GAL	51083	36.2
rs3737463	0.0574233	3.22686	11	69222159	FGF19	9965	36.2
rs1938684	0.0581914	1.91996	11	68986287	LOC390218	390218	36.2
rs7102686	0.0585669	2.8067	11	69771743	PPFIA1	8500	36.2
rs10501401	0.0585809	3.35522	11	69512631	ANO1	55107	36.2
rs4980680	0.0590248	2.15523	11	69232773	FGF19	9965	36.2
rs9651752	0.0592987	2.21279	11	70956563	KRTAP5-10	387273	36.2
rs685320	0.0601209	2.37603	11	68448717	IGHMBP2	3508	36.2
rs507119	0.0601357	3.05072	11	69766655	PPFIA1	8500	36.2
rs1042577	0.0619892	3.58509	11	68215046	GAL	51083	36.2
rs6592055	0.0621439	2.70193	11	70731033	FLJ42102	399923	36.2
rs11263535	0.0630902	2.07211	11	69242310	FGF19	9965	36.2
rs4980753	0.0632059	2.2285	11	69573900	ANO1	55107	36.2
rs2119510	0.0632919	1.96213	11	70647367	LOC650708	650708	36.2
rs879380	0.0637992	3.0896	11	70697060	FLJ42102	399923	36.2
rs7124405	0.0642483	3.00272	11	70568809	LOC650708	650708	36.2
rs11236302	0.0647563	3.27829	11	69973545	CTTN	2017	36.2
rs4945154	0.0651303	2.26105	11	70533723	LOC650708	650708	36.2
rs579614	0.0655715	2.5249	11	69749737	FADD	8772	36.2
rs2510375	0.0669976	2.76908	11	68157529	SAPS3	55291	36.2
rs4930608	0.0672324	2.91692	11	68288172	CPT1A	1374	36.2
rs4246959	0.0677986	1.71988	11	68974419	LOC390218	390218	36.2
rs7118204	0.0689095	3.06968	11	68777260	MYEOV	26579	36.2
rs614394	0.0714621	1.9019	11	69128449	CCND1	595	36.2
rs28728331	0.0714804	2.02834	11	69472348	FGF3	2248	36.2
rs4944448	0.0722509	2.02066	11	70598370	LOC650708	650708	36.2
rs2846207	0.0724783	1.93062	11	68514489	MRGPRD	116512	36.2
rs12417432	0.072756	2.94246	11	69610824	ANO1	55107	36.2
rs7929059	0.0731188	3.14915	11	70603507	LOC650708	650708	36.2
rs1385873	0.0741974	2.54887	11	69109029	CCND1	595	36.2
rs3895665	0.0749155	2.5773	11	69346074	FGF3	2248	36.2
rs10751209	0.075192	2.41382	11	69736753	FADD	8772	36.2
rs544143	0.0762879	2.0132	11	70164258	SHANK2	22941	36.2
rs1122145	0.0772605	2.11396	11	70744872	FLJ42102	399923	36.2
rs744205	0.0773069	2.27606	11	69607325	ANO1	55107	36.2
rs947781	0.078165	2.45794	11	69890403	PPFIA1	8500	36.2
rs4980785	0.0785426	2.26804	11	68943675	LOC390218	390218	36.2
rs12295625	0.0786593	2.0523	11	70349508	C11orf76	220070	36.2
rs4522197	0.0792136	2.88477	11	69258982	FGF19	9965	36.2
rs4930272	0.0794062	2.06605	11	68785124	MYEOV	26579	36.2
rs599190	0.0795779	2.06183	11	69138317	CCND1	595	36.2
rs4980777	0.0810012	2.25067	11	68927459	LOC390218	390218	36.2
rs638385	0.0820264	2.28934	11	69102133	CCND1	595	36.2
rs7127673	0.0831975	2.22084	11	69692126	ANO1	55107	36.2
rs484938	0.0834791	2.07165	11	70265353	SHANK2	22941	36.2
rs7129635	0.084976	2.56308	11	69866509	PPFIA1	8500	36.2
rs12365630	0.0850385	2.39774	11	70926037	LOC727727	727727	36.2
cnvi0005218	0.0869905	2.38606	11	69424952	FGF3		36
rs11604821	0.087107	2.43232	11	69061318	CCND1	595	36.2
rs10896380	0.0874174	1.89328	11	68438978	IGHMBP2	3508	36.2
rs870735	0.0876375	2.29577	11	69079930	CCND1	595	36.2
rs7927237	0.0876893	2.53167	11	68954993	LOC390218	390218	36.2
rs1105063	0.088703	2.64195	11	69518179	ANO1	55107	36.2
rs7481015	0.0889707	2.05112	11	69393248	FGF3	2248	36.2
rs17160521	0.0893726	2.10994	11	69516398	ANO1	55107	36.2
rs7107678	0.0900406	2.7398	11	70948642	LOC727727	727727	36.2
rs2087774	0.0909081	2.04636	11	69528952	ANO1	55107	36.2
rs7119726	0.0920371	2.68826	11	70136496	SHANK2	22941	36.2
rs11238042	0.0940858	2.49944	11	70466648	LOC650708	650708	36.2
rs604524	0.0953001	2.77255	11	68386505	CPT1A	1374	36.2
rs4930670	0.095417	1.83352	11	68757828	MYEOV	26579	36.2
rs7949744	0.0960754	1.80022	11	70112242	SHANK2	22941	36.2
rs4539348	0.0966466	2.35481	11	70920109	LOC727727	727727	36.2
rs7130881	0.0987177	1.6828	11	68752534	MYEOV	26579	36.2
rs4980714	0.0999196	1.48091	11	69523168	ANO1	55107	36.2
rs4930255	0.100672	1.78931	11	68494733	MRGPRD	116512	36.2
rs7949453	0.101162	2.16166	11	68964857	LOC390218	390218	36.2
rs1551304	0.10229	1.48081	11	68633163	TPCN2	219931	36.2
rs559664	0.102487	1.49883	11	69041441	CCND1	595	36.2
rs1660838	0.10296	2.4388	11	70771347	FLJ42102	399923	36.2
rs7950900	0.102999	2.7988	11	68050121	SAPS3	55291	36.2
rs7111525	0.104519	2.34012	11	68101277	SAPS3	55291	36.2
rs1792272	0.106925	2.11276	11	70820166	DHCR7	1717	36.2
rs11228368	0.107437	1.84254	11	68349834	CPT1A	1374	36.2
rs7130524	0.108949	2.38256	11	69369210	FGF3	2248	36.2
rs4944840	0.109418	1.88079	11	70496686	LOC650708	650708	36.2
rs4619154	0.109477	2.54514	11	68825321	LOC390218	390218	36.2
rs7930159	0.109558	2.34625	11	69133252	CCND1	595	36.2
rs7111816	0.110982	2.4013	11	70988064	LOC255620	255620	36.2
rs7944926	0.111567	2.1033	11	70843273	NADSYN1	55191	36.2
rs734102	0.111854	3.5127	11	69333663	FGF3	2248	36.2
rs606555	0.112905	3.06153	11	69094032	CCND1	595	36.2
rs1660827	0.113032	2.28616	11	70717473	FLJ42102	399923	36.2
rs515458	0.113131	2.26936	11	70167855	SHANK2	22941	36.2
rs7124728	0.113145	2.5223	11	70554083	LOC650708	650708	36.2
rs7946750	0.11383	1.90468	11	70361142	C11orf76	220070	36.2
rs11228594	0.114308	2.25064	11	68779663	MYEOV	26579	36.2
rs11539762	0.114828	2.89333	11	68820086	MYEOV	26579	36.2
rs471931	0.115388	1.57044	11	70187425	SHANK2	22941	36.2
rs10792477	0.115472	2.45086	11	70502611	LOC650708	650708	36.2
rs622082	0.11791	1.95502	11	68460535	IGHMBP2	3508	36.2
rs3763856	0.119956	1.77258	11	70802993	FLJ42102	399923	36.2
rs12796465	0.120155	1.77285	11	68891901	LOC390218	390218	36.2
rs2919744	0.120536	2.92412	11	70597132	LOC650708	650708	36.2
rs1994776	0.120606	2.32887	11	69515796	ANO1	55107	36.2
rs2919721	0.121378	2.9066	11	70631298	LOC650708	650708	36.2
rs7940244	0.122027	3.13044	11	70899222	LOC645474	645474	36.2
cnvi0005211	0.122047	2.09556	11	68191394	GAL		36
rs7106631	0.122163	2.05607	11	70083477	SHANK2	22941	36.2
rs2155456	0.123026	2.131	11	69755529	FADD	8772	36.2
rs1037488	0.123177	2.23023	11	68333527	CPT1A	1374	36.2
rs11605162	0.123474	1.94524	11	68807443	MYEOV	26579	36.2
rs567577	0.123578	2.95236	11	69034292	CCND1	595	36.2
rs3019779	0.124928	2.77126	11	68638225	TPCN2	219931	36.2
rs1016873	0.125131	1.65199	11	68556199	TPCN2	219931	36.2
rs7118496	0.128146	2.28973	11	69769619	PPFIA1	8500	36.2
cnvi0005219	0.128511	2.28741	11	69429878	FGF3		36
rs557324	0.129263	1.59839	11	70154458	SHANK2	22941	36.2
rs3900797	0.129913	2.3169	11	69864262	PPFIA1	8500	36.2
rs4631909	0.13006	2.2181	11	69324028	FGF3	2248	36.2
rs567488	0.131102	1.9407	11	69027699	CCND1	595	36.2
rs4072598	0.134348	2.07143	11	68716265	MYEOV	26579	36.2
rs4272805	0.135211	2.52749	11	70090777	SHANK2	22941	36.2
rs3924679	0.137908	1.86485	11	68807652	MYEOV	26579	36.2
rs12421579	0.13819	2.06188	11	70969138	KRTAP5-11	440051	36.2
rs3892895	0.138523	2.37188	11	68641331	TPCN2	219931	36.2
rs12279239	0.138925	2.30351	11	69868537	PPFIA1	8500	36.2
rs948992	0.13985	2.14806	11	69222519	FGF19	9965	36.2
rs12799530	0.140978	1.64939	11	68191485	GAL	51083	36.2
rs12364154	0.142514	2.71947	11	70029656	SHANK2	22941	36.2
rs10896451	0.144647	1.77028	11	68773469	MYEOV	26579	36.2
rs2840367	0.14471	1.74118	11	68058677	SAPS3	55291	36.2
rs1002171	0.145415	2.48727	11	70895219	LOC645474	645474	36.2
rs1006718	0.146428	2.20675	11	69636831	ANO1	55107	36.2
rs11263593	0.147471	1.49512	11	68899054	LOC390218	390218	36.2
rs525128	0.147716	2.11547	11	70269881	SHANK2	22941	36.2
cnvi0005222	0.147765	3.04415	11	69718168	ANO1		36
rs1011176	0.148625	1.59524	11	68690473	TPCN2	219931	36.2
rs11602122	0.148812	1.58139	11	68537646	MRGPRF	219928	36.2
rs2515284	0.15395	2.99527	11	69610098	ANO1	55107	36.2
rs7943389	0.154407	2.15938	11	69878242	PPFIA1	8500	36.2
rs10899699	0.154636	2.30019	11	70464546	C11orf76	220070	36.2
rs4576852	0.154689	2.17002	11	68919826	LOC390218	390218	36.2
rs4129753	0.154947	1.72314	11	70940599	KRTAP5-9	3846	36.2
rs3750965	0.156449	1.86768	11	68596736	TPCN2	219931	36.2
rs1249582	0.157142	2.4599	11	68522471	MRGPRF	219928	36.2
rs589289	0.157428	2.06682	11	70401767	C11orf76	220070	36.2
rs11228444	0.15748	1.99725	11	68549782	MRGPRF	219928	36.2
rs10899446	0.158579	2.18711	11	70286932	C11orf76	220070	36.2
rs4509798	0.158986	1.5965	11	68931841	LOC390218	390218	36.2
rs7111999	0.159021	1.62315	11	68617234	TPCN2	219931	36.2
cnvi0005224	0.161394	2.22179	11	70910919	NADSYN1		36
rs1982774	0.162177	2.14496	11	69152144	CCND1	595	36.2
rs7106259	0.163564	2.28687	11	68055088	SAPS3	55291	36.2
rs1790372	0.164175	2.15337	11	70803290	FLJ42102	399923	36.2
rs4584599	0.164588	1.89284	11	68870174	LOC390218	390218	36.2
rs2602814	0.165702	1.96737	11	68517998	MRGPRF	219928	36.2
rs7940107	0.166354	1.97055	11	68784346	MYEOV	26579	36.2
rs1783606	0.167236	2.31348	11	70254299	SHANK2	22941	36.2
rs4980611	0.167855	1.94231	11	70091531	SHANK2	22941	36.2
rs1007797	0.16808	1.85972	11	70411683	C11orf76	220070	36.2
rs1792205	0.168612	2.3552	11	70695957	FLJ42102	399923	36.2
rs3862397	0.171987	1.70369	11	68526609	MRGPRF	219928	36.2
rs1617603	0.172191	2.19512	11	70709344	FLJ42102	399923	36.2
rs7129044	0.174564	1.7223	11	70870924	NADSYN1	55191	36.2
rs11228271	0.177984	2.47963	11	68055802	SAPS3	55291	36.2
rs2919696	0.178592	2.48494	11	70653949	LOC650708	650708	36.2
rs2186567	0.178635	2.26709	11	70193611	SHANK2	22941	36.2
rs752296	0.178676	1.89952	11	68497528	MRGPRD	116512	36.2
rs4980629	0.179957	2.08949	11	70148281	SHANK2	22941	36.2
rs3781660	0.182324	2.41518	11	69680337	ANO1	55107	36.2
rs2924540	0.182515	1.70025	11	68667155	TPCN2	219931	36.2
rs4930673	0.187246	2.55629	11	68809258	MYEOV	26579	36.2
rs7117034	0.189129	1.44743	11	68731718	MYEOV	26579	36.2
rs9736587	0.189192	2.22817	11	69278405	FGF4	2249	36.2
rs1660832	0.192295	2.28633	11	70725472	FLJ42102	399923	36.2
rs3829241	0.193273	1.7047	11	68611939	TPCN2	219931	36.2
rs4275647	0.195615	1.59493	11	68894987	LOC390218	390218	36.2
rs1792218	0.196496	1.93336	11	70740315	FLJ42102	399923	36.2
rs7928694	0.199683	2.07406	11	70684830	FLJ42102	399923	36.2
rs1792308	0.200541	2.24159	11	70758708	FLJ42102	399923	36.2
rs1792326	0.2012	2.34296	11	70790466	FLJ42102	399923	36.2
rs7116191	0.202771	2.47596	11	69837429	PPFIA1	8500	36.2
rs10793250	0.209991	2.26153	11	70220632	SHANK2	22941	36.2
rs2305508	0.21187	2.1722	11	68306122	CPT1A	1374	36.2
rs990177	0.215672	2.10619	11	69540606	ANO1	55107	36.2
rs2298765	0.224355	2.13258	11	69017173	CCND1	595	36.2
rs10896384	0.224529	1.74622	11	68476587	IGHMBP2	3508	36.2
rs10896371	0.224546	2.05082	11	68353680	CPT1A	1374	36.2
rs4980694	0.225184	2.22662	11	69320008	FGF3	2248	36.2
rs7945862	0.227683	2.41544	11	70111335	SHANK2	22941	36.2
rs12364396	0.231239	1.70473	11	68313407	CPT1A	1374	36.2
rs12289782	0.231468	2.13159	11	70257163	SHANK2	22941	36.2
rs10896396	0.232117	1.50318	11	68561382	TPCN2	219931	36.2
rs649392	0.232622	2.10443	11	69173974	CCND1	595	36.2
rs494607	0.232803	1.7111	11	68472314	IGHMBP2	3508	36.2
rs4944042	0.233394	1.96865	11	70796436	FLJ42102	399923	36.2
rs12419421	0.233822	1.91582	11	68440681	IGHMBP2	3508	36.2
rs4930591	0.235193	2.32909	11	68178468	GAL	51083	36.2
rs11236730	0.235723	1.83708	11	70105511	SHANK2	22941	36.2
rs2924536	0.235912	1.50838	11	68626681	TPCN2	219931	36.2
rs11234027	0.23751	2.08357	11	70911755	LOC645474	645474	36.2
rs3019594	0.239994	1.9627	11	68362266	CPT1A	1374	36.2
rs11234218	0.244162	1.81235	11	70955629	KRTAP5-10	387273	36.2
rs948191	0.24446	2.14598	11	70130643	SHANK2	22941	36.2
cnvi0005210	0.244678	2.0913	11	68191281	GAL		36
rs3019751	0.249723	1.71447	11	68680173	TPCN2	219931	36.2
rs17318736	0.253512	2.27695	11	69109226	CCND1	595	36.2
rs4488220	0.26251	1.71108	11	70106125	SHANK2	22941	36.2
rs12789865	0.26256	1.723	11	68876573	MYEOV		36
rs948193	0.262813	1.56488	11	70122094	SHANK2	22941	36.2
rs679596	0.269142	1.40955	11	68371693	CPT1A	1374	36.2
rs3829251	0.270258	1.60241	11	70872207	NADSYN1	55191	36.2
rs10896438	0.280068	1.87203	11	68663146	TPCN2	219931	36.2
rs11603763	0.286395	2.0042	11	68546182	MRGPRF	219928	36.2
rs624420	0.289027	1.90885	11	68376799	CPT1A	1374	36.2
rs4930585	0.29565	1.97465	11	68167923	SAPS3	55291	36.2
rs678575	0.30054	2.11699	11	69816358	PPFIA1	8500	36.2
rs7116059	0.300944	2.31158	11	69837338	PPFIA1	8500	36.2
rs4576847	0.309263	1.94776	11	68959556	LOC390218	390218	36.2
rs7935486	0.312205	1.46284	11	68670906	TPCN2	219931	36.2
rs4244841	0.312243	1.61224	11	68482077	IGHMBP2	3508	36.2
rs4245413	0.313488	2.09555	11	70595291	LOC650708	650708	36.2
rs7940843	0.315005	2.12468	11	70203993	SHANK2	22941	36.2
rs1060435	0.322457	1.65468	11	68612171	TPCN2	219931	36.2
rs643301	0.322861	2.09707	11	69957414	CTTN	2017	36.2
rs10791993	0.331684	1.97257	11	68250288	MTL5	9633	36.2
rs498931	0.334271	1.93411	11	69048798	CCND1	595	36.2
rs4930248	0.334713	1.65447	11	68322480	CPT1A	1374	36.2
rs2123765	0.337953	1.56225	11	68662016	TPCN2	219931	36.2
rs7103126	0.34532	1.67741	11	68819969	MYEOV	26579	36.2
rs2846196	0.354725	1.7404	11	68538799	MRGPRF	219928	36.2
cnvi0005212	0.363811	1.86291	11	68592823	TPCN2		36
rs1630498	0.367699	1.80792	11	70828433	DHCR7	1717	36.2
rs10752567	0.367724	1.62406	11	69313708	FGF4	2249	36.2
rs4944076	0.371041	1.95532	11	70889302	NADSYN1	55191	36.2
rs17160403	0.377531	1.67201	11	70981644	KRTAP5-11	440051	36.2
rs1790315	0.38246	1.73957	11	70780791	FLJ42102	399923	36.2
rs10908178	0.386348	1.88729	11	68956183	LOC390218	390218	36.2
rs6606672	0.39496	1.59573	11	68857753	LOC390218	390218	36.2
rs7178	0.396609	1.72941	11	69178211	FLJ42258	440049	36.2
rs4246958	0.398423	1.7	11	68968411	LOC390218	390218	36.2
rs629426	0.409244	1.842	11	68427680	MRPL21	219927	36.2
rs11234019	0.412174	1.75163	11	70911314	LOC645474	645474	36.2
rs2123869	0.412894	1.35281	11	68295236	CPT1A	1374	36.2
rs7946537	0.419348	1.61213	11	68074763	SAPS3	55291	36.2
rs10896461	0.436158	1.73586	11	68830223	LOC390218	390218	36.2
rs613084	0.439885	1.5599	11	68359733	CPT1A	1374	36.2
rs760420	0.45553	1.48655	11	70937150	KRTAP5-9	3846	36.2
rs896978	0.461961	1.71378	11	68585505	TPCN2	219931	36.2
rs1660854	0.464406	1.65995	11	70732674	FLJ42102	399923	36.2
rs3794060	0.478244	1.66979	11	70865327	NADSYN1	55191	36.2
rs1249528	0.488032	1.35556	11	68381474	CPT1A	1374	36.2
rs1005858	0.493982	1.5058	11	68613492	TPCN2	219931	36.2
rs500335	0.496089	1.40461	11	70174289	SHANK2	22941	36.2
rs3136537	0.505145	1.6208	11	68210005	GAL	51083	36.2
cnvi0005221	0.505266	1.74659	11	69718052	ANO1		36
rs1872568	0.51954	1.54753	11	69127319	CCND1	595	36.2
rs4131929	0.536045	1.53457	11	68768714	MYEOV	26579	36.2
rs560096	0.549312	1.50721	11	68435538	IGHMBP2	3508	36.2
rs16761	0.550112	1.3635	11	68651567	TPCN2	219931	36.2
rs2123764	0.557346	1.40033	11	68656390	TPCN2	219931	36.2
rs10897970	0.560194	1.38961	11	70711609	FLJ42102	399923	36.2
rs871346	0.567849	1.51174	11	69294968	FGF4	2249	36.2
rs655915	0.593572	1.46891	11	68456935	IGHMBP2	3508	36.2
rs5021465	0.597686	1.44206	11	70970712	KRTAP5-11	440051	36.2
rs10896450	0.621157	1.32506	11	68764690	MYEOV	26579	36.2
rs11228426	0.652633	1.3309	11	68491468	MRGPRD	116512	36.2
rs949178	0.668165	1.3693	11	70877968	NADSYN1	55191	36.2
cnvi0016293	0.705367	1.35395	11	70993741	NADSYN1		36
rs11228593	0.736491	1.25091	11	68779604	MYEOV	26579	36.2
cnvi0005214	0.743314	0.76978	11	68593259	TPCN2		36
rs2305498	0.770732	1.19378	11	68623490	TPCN2	219931	36.2
cnvi0005213	0.80227	0.811929	11	68593040	TPCN2		36
rs1792225	0.986703	1.01184	11	70854115	NADSYN1	55191	36.2
rs625237	1	1	11	69101485	CCND1	595	36.2

## Sheet: b) Cox univ clones 11q13
clone id	p-likelihood	p-wald	p-logrank	chrom	start	end	loc	cyto	arm
X2700864	0.0493596	0.0411614	0.0385926	11	69173173	69307368	69173173	q13.2	11q
X2700847	0.0489041	0.041693	0.0390057	11	69152188	69283788	69152188	q13.2	11q
X2700674	0.0705492	0.0474105	0.0454078	11	69152229	69302727	69152229	q13.2	11q
X2703390	0.0571783	0.0506688	0.0479436	11	69026750	69176916	69026750	q13.2	11q
X2700531	0.0841925	0.070143	0.066729	11	68501052	68644394	68501052	q13.2	11q
X2700855	0.152166	0.144781	0.142026	11	69070324	69236100	69070324	q13.2	11q
X2698467	0.341703	0.321225	0.319468	11	69173797	69323920	69173797	q13.2	11q
X2702182	0.379175	0.368623	0.367366	11	69152145	69302624	69152145	q13.2	11q
X2698445	0.646737	0.642957	0.642737	11	69344733	69494858	69344733	q13.3	11q
