# Supplementary material for: ANO1 amplification and expression in HNSCC with a high propensity for future distant metastasis and its functions in HNSCC cell lines
Source: Br J Cancer. 2010 Jul 27;103(5):715–26. doi: 10.1038/sj.bjc.6605823 (PMC2938263; doi:10.1038/sj.bjc.6605823)
Supplement: Supplementary Table S2 [file 6605823x3.xls]

## Sheet: cox univ affy 11q13 pbs
		SUPPLEMENTARY TABLE 2
probe set	logrank test p-value	Relative Risk of Metastasis	gene symbol	chromosome	cytoband	start (bp)	end (bp)	strand
219786_at	0.000437909	1.51222	MTL5	11	q13.2	68231488	68274471	-1
206783_at	0.0031959	1.33297	FGF4	11	q13.3	69294966	69299352	-1
223761_at	0.00423258	1.17934	FGF19	11	q13.3	69222187	69228287	-1
214571_at	0.0160486	1.19928	FGF3	11	q13.3	69333916	69342638	-1
238246_at	0.0181408	2.25162	MTL5	11	q13.2	68260176	68260750	1
210235_s_at	0.0205568	1.36035	PPFIA1	11	q13.3	69794462	69902146	1
202066_at	0.0211181	1.42869	PPFIA1	11	q13.3	69794462	69908321	1
210687_at	0.0239955	1.4055	CPT1A	11	q13.2	68278665	68339532	-1
228676_at	0.0249473	1.36571	ORAOV1	11	q13.2	69189514	69190422	-1
242554_at	0.0275441	1.3067	TPCN2	11	q13.2	68614061	68614983	1
213308_at	0.0290167	1.26803	SHANK2	11	q13.3	69991922	70026612	-1
210236_at	0.0299768	1.28502	PPFIA1	11	q13.3	69794462	69902146	1
208711_s_at	0.0304401	1.29263	CCND1	11	q13.2	69165118	69175408	1
243681_at	0.0308754	1.36856	SHANK2	11	q13.3	69991606	69991897	-1
213307_at	0.0330091	1.41543	SHANK2	11	q13.3	69991922	70026612	-1
218804_at	0.0360786	1.24101	ANO1	11	q13.3	69655669	69713005	1
202535_at	0.037873	1.36547	FADD	11	q13.3	69727090	69731109	1
208712_at	0.0392672	1.3124	CCND1	11	q13.2	69165121	69178419	1
217928_s_at	0.041727	1.44489	SAPS3	11	q13.2	68029185	68139296	1
243531_at	0.0441277	1.25861	ORAOV1	11	q13.2	69195320	69195922	-1
31861_at	0.0462389	1.57809	IGHMBP2	11	q13.2	68427924	68464645	1
202065_s_at	0.0491498	1.31654	PPFIA1	11	q13.3	69794462	69908321	1
222467_s_at	0.0672604	1.46506	SAPS3	11	q13.2	68029185	68139378	1
1555269_a_at	0.0675215	1.2007	ANO1	11	q13.3	69609207	69713003	1
207466_at	0.0787125	1.94694	GAL	11	q13.2	68214501	68215223	1
201791_s_at	0.0872059	1.22923	DHCR7	11	q13.4	70823110	70837047	-1
243746_at	0.0939025	1.49164	IGHMBP2	11	q13.2	68454134	68454565	1
1552982_a_at	0.0947296	1.4245	FGF4	11	q13.3	69296977	69299352	-1
201790_s_at	0.103456	1.19679	DHCR7	11	q13.4	70823104	70836432	-1
215980_s_at	0.107285	1.36031	IGHMBP2	11	q13.2	68461783	68464645	1
232312_at	0.110051	1.26635	SAPS3	11	q13.2	68091098	68132070	1
225315_at	0.115471	1.22321	MRPL21	11	q13.2	68415321	68427864	-1
203633_at	0.128968	1.2842	CPT1A	11	q13.2	68278926	68365958	-1
214782_at	0.142451	1.26473	CTTN	11	q13.3	69939413	69941875	1
224139_at	0.158971	2.36239	C11orf76	11	q13.3	70387035	70388829	1
1564377_at	0.160139	1.86803	SHANK2	11	q13.3	70351012	70641271	-1
214517_at	0.163743	0.45618	KRTAP5-9	11	q13.4	70937113	70938137	1
229250_at	0.183447	1.1629	TPCN2	11	q13.2	68572940	68612710	1
203634_s_at	0.187645	1.19985	CPT1A	11	q13.2	68281656	68339532	-1
231978_at	0.189746	1.17363	TPCN2	11	q13.2	68596956	68686301	1
214240_at	0.201066	1.10618	GAL	11	q13.2	68208597	68215219	1
210688_s_at	0.209565	1.20444	CPT1A	11	q13.2	68278665	68339532	-1
1565908_at	0.217079	0.373998	NADSYN1	11	q13.4	70852557	70854552	-1
215830_at	0.240918	0.494929	SHANK2	11	q13.3	70012765	70185485	1
227727_at	0.286348	1.27329	MRGPRF	11	q13.2	68528433	68529578	-1
229251_s_at	0.288234	1.18687	TPCN2	11	q13.2	68572940	68612710	1
235194_at	0.298175	1.16699	TPCN2	11	q13.2	68612912	68613978	1
214074_s_at	0.31198	1.1233	CTTN	11	q13.3	69929017	69931700	1
201059_at	0.335783	1.25562	CTTN	11	q13.3	69922297	69960328	1
214073_at	0.371757	1.0886	CTTN	11	q13.3	69929017	69931700	1
215829_at	0.441369	1.75482	SHANK2	11	q13.3	70012765	70185485	-1
232946_s_at	0.669744	0.929999	NADSYN1	11	q13.4	70869504	70887422	1
1567277_at	0.708366	1.28014	CTTN	11	q13.3	69959105	69959443	1
227342_s_at	0.727797	0.948525	MYEOV	11	q13.2	68818199	68821496	1
1563042_at	0.866084	0.896128	LOC338694	11	q13.2	68671271	68695608	-1
208532_x_at	0.867603	0.923211	KRTAP5-8	11	q13.4	70915994	70927313	1
218840_s_at	0.884718	0.974426	NADSYN1	11	q13.4	70841924	70890233	1
1565906_at	0.987909	1.00478	NADSYN1	11	q13.4	70852557	70854552	1
