# Supplementary material for: ANO1 amplification and expression in HNSCC with a high propensity for future distant metastasis and its functions in HNSCC cell lines
Source: Br J Cancer. 2010 Jul 27;103(5):715–26. doi: 10.1038/sj.bjc.6605823 (PMC2938263; doi:10.1038/sj.bjc.6605823)
Supplement: Supplementary Table S3 [file 6605823x4.xls]

## Sheet: sample annot TMEM16A for EBI
Sample	Metastasis (0=No,1=Yes)	SNP profile	CGHa profile	Expression profile
BW_1001	0	1	1	1
BW_1003	0	1	1	1
BW_1009	0	0	1	1
BW_1010	0	1	1	1
BW_1028	0	1	1	1
BW_1042	0	1	1	1
BW_1051	0	1	1	1
BW_1108	1	1	1	1
BW_1118	1	1	1	1
BW_1127	1	1	1	1
BW_1189	1	1	1	1
BW_1193	1	1	1	1
BW_1236	1	1	1	1
BW_163	0	1	1	1
BW_242	0	1	1	1
BW_267	1	1	1	1
BW_279	0	1	1	1
BW_302	1	1	1	1
BW_327	1	1	1	1
BW_340	1	1	1	1
BW_363	0	0	0	1
BW_375	0	1	1	1
BW_376	0	1	1	1
BW_377	1	1	1	1
BW_381	1	1	1	1
BW_385	0	1	1	1
BW_391	1	1	1	1
BW_407	0	1	1	1
BW_410	0	1	1	1
BW_414	0	1	1	1
BW_426	0	1	1	1
BW_440	0	1	1	1
BW_459	0	1	1	1
BW_467	1	1	1	1
BW_502	1	1	1	1
BW_509	1	1	1	1
BW_510	1	1	1	1
BW_511	1	1	1	1
BW_519	0	1	1	1
BW_524	1	1	1	1
BW_525	1	1	1	1
BW_532	0	1	1	1
BW_543	0	1	1	1
BW_551	0	1	1	1
BW_554	0	1	1	1
BW_555	0	1	1	1
BW_557	1	1	1	1
BW_563	0	1	1	1
BW_602	1	1	1	1
BW_603	0	1	1	1
BW_612	0	1	1	1
BW_623	1	1	1	1
BW_631	0	0	1	1
BW_632	0	1	1	1
BW_694	1	1	1	1
BW_695	1	1	1	1
BW_719	1	1	1	1
BW_725	0	1	1	1
BW_728	1	1	1	1
BW_733	0	1	1	1
BW_742	0	1	1	1
BW_744	1	1	1	1
BW_745	0	1	1	1
BW_754	0	1	1	1
BW_761	1	1	1	1
BW_768	1	1	1	1
BW_799	0	1	1	1
BW_819	0	1	1	1
BW_845	0	1	1	1
BW_847	0	1	1	1
BW_851	0	1	1	1
BW_854	0	1	1	1
BW_871	1	1	1	1
BW_872	1	1	1	1
BW_888	1	1	1	1
BW_910	1	1	1	1
BW_915	0	1	1	1
BW_927	1	1	1	1
BW_933	1	1	1	1
BW_956	1	1	1	1
BW_975	1	1	1	1
BW_986	0	1	1	1
BW_993	0	1	1	1
BW_189	0	0	1	0
BW_222	1	0	1	0
